# Supplementary material for: Cu- or Ag-containing Bi-Sb-Te for in-line roll-to-roll patterned thin-film thermoelectrics
Source: Nat Commun. 2025 Jan 3;16:196. doi: 10.1038/s41467-024-55279-7 (PMC11698979; doi:10.1038/s41467-024-55279-7)
Supplement: Supplementary file 6 — Source Data [file 41467_2024_55279_MOESM6_ESM.xlsx]

## Sheet: Sheet1
Figure 2
		RMSR	Error bar		Atomic %	Ag or Cu	Error bar		Bi	Error bar		Sb	Error bar		Te	Error bar
	Bi-Sb-Te	1.49484	0.20962						9.61	2.88		28.67	1.98		61.72	2.92
	+1Ag	1.03958	0.1116			0.86	0.98		10.78	1.93		30.61	2.9		57.75	3.61
	+2Ag	1.09814	0.12234			14.06	3.39		10.14	0.91		28.47	4.01		47.33	1.41
	+3Ag	3.32044	0.3521			60.65	6.79		5.11	0.61		11.03	3.36		23.21	6.28
	+4Ag	3.83884	0.5806			61.54	6.5		5.02	0.69		10.82	2.8		22.63	6.21
	+1Cu	1.4421	0.07907			0.67	0.37		9.56	0.69		32.82	1.5		56.95	1.81
	+2Cu	1.6805	0.20765			9.85	0.94		8.81	0.76		29.9	1.43		51.44	1
	+3Cu	2.7926	0.11673			52.59	3.84		5.15	0.79		13.58	2.9		28.67	2.32
	+4Cu	3.04472	0.36162			69	2.29		3.99	0.32		7.56	2.85		19.46	2.52
Figure 3		Seebeck coefficient			Electrical resistivity			Power factor			Carrier density			1/(n^2/3)	Seebeck coefficient			1/(n^2/3)	Seebeck coefficient			u^0.2	Seebeck coefficient			u^0.2	Seebeck coefficient			1/ un	Electrical resistivity			1/ un	Electrical resistivity				PF	Error bar
		uV/K	Error bar		mOhm cm	Error bar		*10^-4 W/mK2	Error bar		*10^19 cm^-3	Error bar			uV/K	Error bar			uV/K	Error bar			uV/K	Error bar			uV/K	Error bar			mOhm cm	Error bar			mOhm cm	Error bar		Cu/Bulk	29	11
		-113.751	1.05693		1312.52	66.0132		0.00986	0.000512474		2.37808	1.45598			Ag				Cu				Ag				Cu				Ag				Cu			Ag/Bulk	27.5	14.5
		-557.126	3.99509		2060.54	341.65		0.15063	0.02502		0.32659	0.33216			-113.751	1.05693		0.56128	-113.751	1.05693			-113.751	1.05693		0.83773	-113.751	1.05693		1.01922	1312.52	66.0132		1.01922	1312.52	66.0132		Ag/Film, 2019	0.3
		-322.206	1.41083		99.8108	7.20447		1.04014	0.07535		9.10946	5.99356		2.10862	-557.126	3.99509		0.6182	-219.553	1.36549		0.94545	-557.126	3.99509		0.85678	-219.553	1.36549		4.05321	2060.54	341.65		1.05283	2565.94	323.259		Cu/Film, 2022	8
		20.0925	0.63288		35.4529	21.3325		0.01139	0.00687		32.1097	19.5682		0.22927	-322.206	1.41083		0.50068	165.691	1.07016		0.92173	-322.206	1.41083		0.87013	165.691	1.07016		0.165	99.8108	7.20447		0.71027	1565.13	271.843		Ag/Film, 2023	4
		1.18648	0.47625		0.55492	0.16591		0.00254	0.00163		172.33	103.881		0.09899	20.0925	0.63288		0.04933	51.7058	1.04516		1.30359	20.0925	0.63288		1.21113	51.7058	1.04516		0.00827	35.4529	21.3325		0.0042	0.36882	0.1357		Cu/Film, 2024	10.5	0.5
		-219.553	1.36549		2565.94	323.259		0.01879	0.00237		2.05735	1.70203		0.03229	1.18648	0.47625		0.04709	45.7269	0.76239		1.44184	1.18648	0.47625		1.356	45.7269	0.76239		0.000931219	0.55492	0.16591		0.00223	0.19968	0.0088
		165.691	1.07016		1565.13	271.843		0.01754	0.00305		2.82263	0.67342
		51.7058	1.04516		0.36882	0.1357		7.24878	2.67501		91.2786	16.1362
		45.7269	0.76239		0.19968	0.0088		10.4717	0.52322		97.8583	38.9951
Figure 4		DT (K)	Error bar	DV (mV)	Error bar	P		DT (K)	std.d	DV (mV)	Error bar	P		DT (K)	Error bar	DV (mV)	Error bar	P		DT (K)	Error bar	DV (mV)	Error bar	P
		3.51765	0.06378	0.18882	0.00322	0.00513		3.35882	0.05476	0.22882	0.00794	0.00754		3.38431	0.06809	0.09118	0.01222	0.0012		3.59608	0.0691	0.09255	0.00958	0.00123
		9.87059	0.09066	0.57039	0.00625	0.04682		9.93922	0.07368	0.6851	0.0092	0.06755		10.1098	0.09753	0.34745	0.00874	0.01737		10.0823	0.07998	0.35392	0.00886	0.01803
		20.2196	0.11264	1.19863	0.00841	0.20677		19.8823	0.11517	1.42588	0.01111	0.29261		20.6922	0.14153	0.71706	0.01057	0.074		20.4843	0.12423	0.77882	0.01093	0.0873
		36.2196	0.1194	2.24059	0.01614	0.72251		36.1529	0.13779	2.72098	0.01396	1.06554		36.9255	0.14199	1.37529	0.02434	0.27221		37.1059	0.11797	1.54059	0.01268	0.34158
		48.4627	0.06849	3.10706	0.00749	1.38937		49.0157	0.12444	3.86216	0.01259	2.14674		46.9779	0.15789	1.72434	0.02031	0.42792		49.7706	0.09835	2.18627	0.01225	0.68791
Figure 5		Strip width	Max. Power							Time (min)	Temperature K	Voltage (mV)
		mm	nW							0.03333	21.5	-0.1
			Strip Length 2 mm	Strip Length 3 mm	Strip Length 5 mm	Strip Length 7 mm	Strip Length 9 mm			0.05	21.5	-0.12
		1	-0.55591	-0.54514	-0.44636	-0.38062	-0.3269			0.06667	21.5	-0.08
		2	-0.96474	-0.97156	-0.84162	-0.71678	-0.6084			0.08333	21.5	-0.08
		3	-1.19488	-1.2407	-1.12539	-0.96152	-0.8349			0.1	21.4	-0.13
		4	-1.36259	-1.39602	-1.31509	-1.16333	-1.01647			0.11667	21.5	-0.13
		5	-1.44476	-1.50096	-1.44348	-1.29975	-1.1524			0.13333	21.5	-0.15
		6	-1.48992	-1.5501	-1.50024	-1.38253	-1.24946			0.15	21.5	-0.14
		7	-1.45342	-1.54874	-1.53496	-1.43949	-1.32109			0.16667	21.4	-0.1
		13	-1.17538	-1.34625	-1.46134	-1.44637	-1.39383			0.18333	21.4	-0.11
		20	-0.99685	-1.16524	-1.31155	-1.34436	-1.33401			0.2	21.5	-0.13
		30	-0.81149	-0.96697	-1.13473	-1.19825	-1.22008			0.21667	21.5	-0.13
		80	-0.39865	-0.49441	-0.62147	-0.70219	-0.75595			0.23333	21.4	-0.14
										0.25	21.4	-0.13
										0.26667	21.4	-0.12
										0.28333	21.4	-0.12
										0.3	21.4	-0.13
										0.31667	21.5	-0.14
										0.33333	21.4	-0.14
										0.35	21.3	-0.13
										0.36667	21.3	-0.12
										0.38333	21.3	-0.11
										0.4	21.4	-0.11
										0.41667	21.4	-0.12
										0.43333	21.5	-0.14
										0.45	21.5	-0.14
										0.46667	21.4	-0.13
										0.48333	21.4	-0.13
										0.5	21.5	-0.13
										0.51667	21.5	-0.12
										0.53333	21.5	-0.14
										0.55	21.5	-0.14
										0.56667	21.5	-0.11
										0.58333	21.5	-0.12
										0.6	21.4	-0.12
										0.61667	21.4	-0.12
										0.63333	21.4	-0.11
										0.65	21.4	-0.13
										0.66667	21.5	-0.14
										0.68333	21.4	-0.14
										0.7	21.4	-0.12
										0.71667	21.5	-0.1
										0.73333	21.5	-0.12
										0.75	21.5	-0.12
										0.76667	21.4	-0.12
										0.78333	21.4	-0.13
										0.8	21.4	-0.12
										0.81667	21.4	-0.12
										0.83333	21.4	-0.12
										0.85	21.4	-0.12
										0.86667	21.3	-0.11
										0.88333	21.4	-0.11
										0.9	21.4	-0.11
										0.91667	21.4	-0.1
										0.93333	21.4	-0.11
										0.95	21.5	-0.09
										0.96667	21.6	-0.14
										0.98333	21.6	-0.13
										1	21.6	-0.12
										1.01667	21.6	-0.12
										1.03333	21.7	-0.09
										1.05	21.7	-0.11
										1.06667	21.7	-0.12
										1.08333	21.7	-0.13
										1.1	21.7	-0.12
										1.11667	21.7	-0.12
										1.13333	21.7	-0.09
										1.15	21.7	-0.1
										1.16667	21.7	-0.12
										1.18333	21.8	-0.13
										1.2	21.7	-0.12
										1.21667	21.7	-0.11
										1.23333	21.7	-0.12
										1.25	21.7	-0.09
										1.26667	21.8	-0.1
										1.28333	21.8	-0.13
										1.3	21.8	-0.13
										1.31667	21.8	-0.11
										1.33333	21.8	-0.11
										1.35	21.8	-0.12
										1.36667	21.8	-0.13
										1.38333	21.8	-0.12
										1.4	21.8	-0.13
										1.41667	21.8	-0.11
										1.43333	21.8	-0.11
										1.45	21.8	-0.11
										1.46667	21.7	-0.13
										1.48333	21.7	-0.13
										1.5	21.7	-0.13
										1.51667	21.8	-0.13
										1.53333	21.8	-0.11
										1.55	21.7	-0.11
										1.56667	21.7	-0.11
										1.58333	21.7	-0.12
										1.6	21.7	-0.13
										1.61667	21.7	-0.13
										1.63333	21.7	-0.13
										1.65	21.7	-0.13
										1.66667	21.7	-0.12
										1.68333	21.7	-0.12
										1.7	21.7	-0.12
										1.71667	21.7	-0.13
										1.73333	21.7	-0.13
										1.75	21.7	-0.13
										1.76667	21.7	-0.1
										1.78333	21.7	-0.11
										1.8	21.7	-0.12
										1.81667	21.7	-0.12
										1.83333	21.7	-0.12
										1.85	21.7	-0.12
										1.86667	21.6	-0.11
										1.88333	21.6	-0.1
										1.9	21.6	-0.12
										1.91667	21.6	-0.12
										1.93333	21.6	-0.12
										1.95	21.6	-0.12
										1.96667	21.6	-0.12
										1.98333	21.6	-0.13
										2	21.6	-0.13
										2.01667	21.6	-0.13
										2.03333	21.6	-0.1
										2.05	21.6	-0.11
										2.06667	21.6	-0.12
										2.08333	21.6	-0.12
										2.1	21.6	-0.12
										2.11667	21.6	-0.13
										2.13333	21.6	-0.14
										2.15	21.6	-0.13
										2.16667	21.6	-0.12
										2.18333	21.6	-0.09
										2.2	21.6	-0.11
										2.21667	21.7	-0.12
										2.23333	21.7	-0.09
										2.25	21.6	-0.14
										2.26667	21.5	-0.14
										2.28333	21.5	-0.14
										2.3	21.6	-0.14
										2.31667	21.5	-0.13
										2.33333	21.6	-0.1
										2.35	21.5	-0.11
										2.36667	21.5	-0.14
										2.38333	21.5	-0.11
										2.4	21.5	-0.14
										2.41667	21.5	-0.15
										2.43333	21.5	-0.13
										2.45	21.5	-0.13
										2.46667	21.5	-0.13
										2.48333	21.5	-0.12
										2.5	21.5	-0.14
										2.51667	21.6	-0.11
										2.53333	21.6	-0.11
										2.55	21.5	-0.12
										2.56667	21.5	-0.12
										2.58333	21.5	-0.12
										2.6	21.5	-0.12
										2.61667	21.5	-0.14
										2.63333	21.6	-0.14
										2.65	21.6	-0.15
										2.66667	21.6	-0.15
										2.68333	21.5	-0.15
										2.7	21.5	-0.14
										2.71667	21.5	-0.13
										2.73333	21.5	-0.1
										2.75	21.5	-0.13
										2.76667	21.5	-0.13
										2.78333	21.5	-0.14
										2.8	21.4	-0.15
										2.81667	21.4	-0.14
										2.83333	21.4	-0.11
										2.85	21.5	-0.13
										2.86667	21.5	-0.09
										2.88333	21.5	-0.12
										2.9	21.5	-0.11
										2.91667	21.5	-0.12
										2.93333	21.6	-0.15
										2.95	21.6	-0.15
										2.96667	21.6	-0.14
										2.98333	21.6	-0.14
										3	21.5	-0.11
										3.01667	21.6	-0.11
										3.03333	21.6	-0.11
										3.05	21.6	-0.15
										3.06667	21.6	-0.15
										3.08333	21.6	-0.15
										3.1	21.6	-0.15
										3.11667	21.6	-0.14
										3.13333	21.6	-0.14
										3.15	21.6	-0.12
										3.16667	21.6	-0.14
										3.18333	21.6	-0.14
										3.2	21.7	-0.13
										3.21667	21.7	-0.15
										3.23333	21.7	-0.15
										3.25	21.7	-0.14
										3.26667	21.6	-0.14
										3.28333	21.7	-0.14
										3.3	21.7	-0.14
										3.31667	21.7	-0.14
										3.33333	21.7	-0.15
										3.35	21.7	-0.15
										3.36667	21.7	-0.11
										3.38333	21.6	-0.12
										3.4	21.5	-0.15
										3.41667	21.6	-0.14
										3.43333	21.6	-0.15
										3.45	21.5	-0.14
										3.46667	21.5	-0.13
										3.48333	21.6	-0.12
										3.5	21.6	-0.13
										3.51667	21.6	-0.14
										3.53333	21.6	-0.15
										3.55	21.6	-0.15
										3.56667	21.6	-0.15
										3.58333	21.6	-0.14
										3.6	21.6	-0.14
										3.61667	21.7	-0.13
										3.63333	21.7	-0.13
										3.65	21.7	-0.14
										3.66667	21.6	-0.14
										3.68333	21.6	-0.14
										3.7	21.5	-0.14
										3.71667	21.5	-0.15
										3.73333	21.6	-0.1
										3.75	21.5	-0.1
										3.76667	21.5	-0.11
										3.78333	21.4	-0.12
										3.8	21.4	-0.14
										3.81667	21.6	-0.14
										3.83333	21.5	-0.14
										3.85	21.5	-0.14
										3.86667	21.5	-0.15
										3.88333	21.5	-0.14
										3.9	21.5	-0.12
										3.91667	21.5	-0.15
										3.93333	21.4	-0.16
										3.95	21.4	-0.15
										3.96667	21.5	-0.14
										3.98333	21.5	-0.14
										4	21.5	-0.14
										4.01667	21.4	-0.14
										4.03333	21.5	-0.14
										4.05	21.5	-0.11
										4.06667	21.6	-0.14
										4.08333	21.5	-0.14
										4.1	21.5	-0.14
										4.11667	21.5	-0.14
										4.13333	21.5	-0.13
										4.15	21.5	-0.13
										4.16667	21.5	-0.12
										4.18333	21.5	-0.11
										4.2	21.5	-0.15
										4.21667	21.5	-0.14
										4.23333	21.5	-0.15
										4.25	21.5	-0.11
										4.26667	21.5	-0.11
										4.28333	21.5	-0.12
										4.3	21.5	-0.13
										4.31667	21.5	-0.14
										4.33333	21.5	-0.15
										4.35	21.5	-0.15
										4.36667	21.5	-0.14
										4.38333	21.6	-0.14
										4.4	21.6	-0.13
										4.41667	21.5	-0.14
										4.43333	21.5	-0.14
										4.45	21.5	-0.14
										4.46667	21.5	-0.13
										4.48333	21.6	-0.14
										4.5	21.5	-0.15
										4.51667	21.5	-0.16
										4.53333	21.4	-0.16
										4.55	21.4	-0.14
										4.56667	21.3	-0.13
										4.58333	21.4	-0.14
										4.6	21.3	-0.12
										4.61667	21.3	-0.14
										4.63333	21.3	-0.14
										4.65	21.3	-0.12
										4.66667	21.3	-0.11
										4.68333	21.3	-0.12
										4.7	21.4	-0.1
										4.71667	21.4	-0.14
										4.73333	21.4	-0.15
										4.75	21.4	-0.14
										4.76667	21.4	-0.15
										4.78333	21.4	-0.15
										4.8	21.4	-0.15
										4.81667	21.4	-0.15
										4.83333	21.4	-0.15
										4.85	21.4	-0.15
										4.86667	21.5	-0.15
										4.88333	21.5	-0.15
										4.9	21.4	-0.11
										4.91667	21.5	-0.14
										4.93333	21.5	-0.12
										4.95	21.5	-0.12
										4.96667	21.5	-0.1
										4.98333	21.5	-0.14
										5	21.5	-0.14
										5.01667	21.4	-0.15
										5.03333	21.4	-0.15
										5.05	21.4	-0.14
										5.06667	21.4	-0.14
										5.08333	21.4	-0.14
										5.1	21.4	-0.14
										5.11667	21.4	-0.14
										5.13333	21.4	-0.14
										5.15	21.4	-0.14
										5.16667	21.4	-0.11
										5.18333	21.4	-0.11
										5.2	21.4	-0.12
										5.21667	21.4	-0.12
										5.23333	21.5	-0.12
										5.25	21.5	-0.13
										5.26667	21.5	-0.12
										5.28333	21.5	-0.12
										5.3	21.5	-0.09
										5.31667	21.6	-0.12
										5.33333	21.6	-0.12
										5.35	21.6	-0.12
										5.36667	21.6	-0.12
										5.38333	21.6	-0.13
										5.4	21.7	-0.13
										5.41667	21.7	-0.12
										5.43333	21.7	-0.08
										5.45	21.6	-0.1
										5.46667	21.6	-0.12
										5.48333	21.7	-0.12
										5.5	21.6	-0.12
										5.51667	21.5	-0.1
										5.53333	21.6	-0.1
										5.55	21.6	-0.13
										5.56667	21.5	-0.12
										5.58333	21.6	-0.12
										5.6	21.6	-0.09
										5.61667	21.6	-0.11
										5.63333	21.6	-0.12
										5.65	21.6	-0.12
										5.66667	21.6	-0.12
										5.68333	21.6	-0.12
										5.7	21.6	-0.13
										5.71667	21.5	-0.13
										5.73333	21.5	-0.12
										5.75	21.5	-0.1
										5.76667	21.5	-0.13
										5.78333	21.5	-0.11
										5.8	21.4	-0.12
										5.81667	21.4	-0.12
										5.83333	21.4	-0.11
										5.85	21.4	-0.11
										5.86667	21.5	-0.11
										5.88333	21.4	-0.13
										5.9	21.4	-0.1
										5.91667	21.4	-0.12
										5.93333	21.5	-0.11
										5.95	21.5	-0.13
										5.96667	21.4	-0.09
										5.98333	21.4	-0.1
										6	21.5	-0.11
										6.01667	21.6	-0.12
										6.03333	21.5	-0.1
										6.05	21.5	-0.11
										6.06667	21.5	-0.11
										6.08333	21.5	-0.1
										6.1	21.4	-0.12
										6.11667	21.4	-0.1
										6.13333	21.5	-0.12
										6.15	21.5	-0.13
										6.16667	21.5	-0.12
										6.18333	21.4	-0.1
										6.2	21.4	-0.11
										6.21667	21.4	-0.12
										6.23333	21.5	-0.12
										6.25	21.4	-0.12
										6.26667	21.4	-0.12
										6.28333	21.4	-0.13
										6.3	21.4	-0.09
										6.31667	21.4	-0.12
										6.33333	21.4	-0.12
										6.35	21.4	-0.12
										6.36667	21.4	-0.08
										6.38333	21.4	-0.12
										6.4	21.5	-0.12
										6.41667	21.4	-0.13
										6.43333	21.5	-0.11
										6.45	21.5	-0.11
										6.46667	21.4	-0.11
										6.48333	21.4	-0.12
										6.5	21.4	-0.12
										6.51667	21.4	-0.08
										6.53333	21.4	-0.13
										6.55	21.4	-0.12
										6.56667	21.5	-0.11
										6.58333	21.4	-0.11
										6.6	21.4	-0.11
										6.61667	21.4	-0.11
										6.63333	21.4	-0.12
										6.65	21.4	-0.17
										6.66667	21.4	-0.13
										6.68333	21.4	-0.1
										6.7	21.3	-0.12
										6.71667	21.3	-0.11
										6.73333	21.4	-0.11
										6.75	21.4	-0.11
										6.76667	21.4	-0.11
										6.78333	21.4	-0.09
										6.8	21.4	-0.12
										6.81667	21.5	-0.09
										6.83333	21.5	-0.1
										6.85	21.5	-0.12
										6.86667	21.5	-0.12
										6.88333	21.6	-0.11
										6.9	21.5	-0.11
										6.91667	21.5	-0.11
										6.93333	21.5	-0.1
										6.95	21.5	-0.12
										6.96667	21.5	-0.09
										6.98333	21.5	-0.09
										7	21.5	-0.08
										7.01667	21.5	-0.11
										7.03333	21.5	-0.12
										7.05	21.5	-0.13
										7.06667	21.5	-0.17
										7.08333	21.6	-0.27
										7.1	21.6	-0.38
										7.11667	21.5	-0.34
										7.13333	21.5	-0.32
										7.15	21.5	-0.29
										7.16667	21.5	-0.29
										7.18333	21.5	-0.26
										7.2	21.5	-0.26
										7.21667	21.6	-0.23
										7.23333	21.5	-0.24
										7.25	21.5	-0.2
										7.26667	21.5	-0.18
										7.28333	21.4	-0.18
										7.3	21.4	-0.18
										7.31667	21.4	-0.22
										7.33333	21.4	-0.22
										7.35	21.4	-0.2
										7.36667	21.5	-0.19
										7.38333	21.5	-0.17
										7.4	21.4	-0.19
										7.41667	21.4	-0.18
										7.43333	21.5	-0.18
										7.45	21.4	-0.18
										7.46667	21.5	-0.17
										7.48333	21.4	-0.18
										7.5	21.4	-0.24
										7.51667	21.4	-0.31
										7.53333	21.4	-0.35
										7.55	21.4	-0.33
										7.56667	21.4	-0.27
										7.58333	21.4	-0.23
										7.6	21.4	-0.2
										7.61667	21.4	-0.14
										7.63333	21.4	-0.14
										7.65	21.4	-0.11
										7.66667	21.4	-0.12
										7.68333	21.4	-0.09
										7.7	21.3	-0.08
										7.71667	21.3	-0.07
										7.73333	21.3	-0.06
										7.75	21.3	-0.06
										7.76667	21.4	-0.05
										7.78333	21.4	-0.05
										7.8	21.4	-0.01
										7.81667	21.4	-0.01
										7.83333	21.4	-0.04
										7.85	21.4	-0.04
										7.86667	21.4	-0.01
										7.88333	21.4	-0.01
										7.9	21.4	-0.03
										7.91667	21.4	-0.05
										7.93333	21.4	-0.06
										7.95	21.4	-0.06
										7.96667	21.4	-0.04
										7.98333	21.4	-0.03
										8	21.4	-0.06
										8.01667	21.5	-0.06
										8.03333	21.5	-0.07
										8.05	21.4	-0.07
										8.06667	21.4	-0.07
										8.08333	21.4	-0.08
										8.1	21.4	-0.08
										8.11667	21.4	-0.07
										8.13333	21.4	-0.08
										8.15	21.4	-0.08
										8.16667	21.4	-0.07
										8.18333	21.4	-0.09
										8.2	21.4	-0.09
										8.21667	21.4	-0.09
										8.23333	21.5	-0.09
										8.25	21.4	-0.09
										8.26667	21.5	-0.09
										8.28333	21.5	-0.09
										8.3	21.6	-0.09
										8.31667	21.6	-0.09
										8.33333	21.6	-0.1
										8.35	21.6	-0.1
										8.36667	21.7	-0.06
										8.38333	21.6	-0.08
										8.4	21.6	-0.09
										8.41667	21.6	-0.1
										8.43333	21.5	-0.11
										8.45	21.6	-0.11
										8.46667	21.6	-0.07
										8.48333	21.6	-0.11
										8.5	21.5	-0.09
										8.51667	21.6	-0.1
										8.53333	21.6	-0.11
										8.55	21.5	-0.1
										8.56667	21.5	-0.1
										8.58333	21.5	-0.09
										8.6	21.5	-0.08
										8.61667	21.5	-0.08
										8.63333	21.5	-0.11
										8.65	21.5	-0.12
										8.66667	21.5	-0.12
										8.68333	21.5	-0.12
										8.7	21.5	-0.13
										8.71667	21.5	-0.13
										8.73333	21.5	-0.13
										8.75	21.4	-0.09
										8.76667	21.5	-0.13
										8.78333	21.4	-0.13
										8.8	21.5	-0.13
										8.81667	21.5	-0.13
										8.83333	21.6	-0.13
										8.85	21.6	-0.13
										8.86667	21.7	-0.12
										8.88333	21.7	-0.12
										8.9	21.7	-0.12
										8.91667	21.7	-0.13
										8.93333	21.7	-0.1
										8.95	21.7	-0.14
										8.96667	21.7	-0.14
										8.98333	21.7	-0.14
										9	21.7	-0.14
										9.01667	21.7	-0.14
										9.03333	21.7	-0.14
										9.05	21.7	-0.14
										9.06667	21.7	-0.14
										9.08333	21.7	-0.11
										9.1	21.7	-0.12
										9.11667	21.7	-0.11
										9.13333	21.7	-0.12
										9.15	21.7	-0.15
										9.16667	21.7	-0.13
										9.18333	21.7	-0.13
										9.2	21.7	-0.11
										9.21667	21.7	-0.12
										9.23333	21.7	-0.13
										9.25	21.7	-0.14
										9.26667	21.6	-0.15
										9.28333	21.6	-0.14
										9.3	21.6	-0.12
										9.31667	21.6	-0.14
										9.33333	21.6	-0.15
										9.35	21.7	-0.15
										9.36667	21.6	-0.13
										9.38333	21.5	-0.15
										9.4	21.5	-0.16
										9.41667	21.4	-0.11
										9.43333	21.4	-0.11
										9.45	21.4	-0.14
										9.46667	21.4	-0.14
										9.48333	21.5	-0.15
										9.5	21.5	-0.15
										9.51667	21.5	-0.15
										9.53333	21.5	-0.11
										9.55	21.5	-0.13
										9.56667	21.5	-0.14
										9.58333	21.6	-0.16
										9.6	21.4	-0.15
										9.61667	21.5	-0.15
										9.63333	21.5	-0.14
										9.65	21.5	-0.14
										9.66667	21.4	-0.15
										9.68333	21.4	-0.14
										9.7	21.4	-0.15
										9.71667	21.4	-0.15
										9.73333	21.4	-0.15
										9.75	21.4	-0.15
										9.76667	21.4	-0.15
										9.78333	21.4	-0.11
										9.8	21.4	-0.13
										9.81667	21.4	-0.15
										9.83333	21.4	-0.15
										9.85	21.4	-0.14
										9.86667	21.4	-0.14
										9.88333	21.4	-0.15
										9.9	21.4	-0.13
										9.91667	21.5	-0.12
										9.93333	21.5	-0.16
										9.95	21.5	-0.11
										9.96667	21.5	-0.12
										9.98333	21.5	-0.15
										10	21.6	-0.15
										10.0167	21.5	-0.15
										10.0333	21.5	-0.14
										10.05	21.6	-0.12
										10.0667	21.6	-0.14
										10.0833	21.6	-0.15
										10.1	21.6	-0.14
										10.1167	21.6	-0.14
										10.1333	21.5	-0.14
										10.15	21.5	-0.14
										10.1667	21.5	-0.12
										10.1833	21.5	-0.15
										10.2	21.5	-0.15
										10.2167	21.5	-0.15
										10.2333	21.5	-0.16
										10.25	21.5	-0.16
										10.2667	21.5	-0.14
										10.2833	21.5	-0.14
										10.3	21.5	-0.13
										10.3167	21.5	-0.12
										10.3333	21.5	-0.12
										10.35	21.5	-0.14
										10.3667	21.5	-0.14
										10.3833	21.5	-0.14
										10.4	21.5	-0.15
										10.4167	21.5	-0.14
										10.4333	21.6	-0.15
										10.45	21.6	-0.12
										10.4667	21.5	-0.14
										10.4833	21.5	-0.15
										10.5	21.6	-0.15
										10.5167	21.6	-0.13
										10.5333	21.6	-0.14
										10.55	21.6	-0.16
										10.5667	21.6	-0.15
										10.5833	21.6	-0.16
										10.6	21.6	-0.15
										10.6167	21.5	-0.15
										10.6333	21.5	-0.15
										10.65	21.5	-0.14
										10.6667	21.5	-0.13
										10.6833	21.5	-0.13
										10.7	21.5	-0.12
										10.7167	21.5	-0.11
										10.7333	21.5	-0.13
										10.75	21.5	-0.14
										10.7667	21.4	-0.13
										10.7833	21.4	-0.15
										10.8	21.4	-0.15
										10.8167	21.5	-0.15
										10.8333	21.5	-0.14
										10.85	21.4	-0.15
										10.8667	21.4	-0.14
										10.8833	21.5	-0.13
										10.9	21.5	-0.16
										10.9167	21.4	-0.11
										10.9333	21.4	-0.12
										10.95	21.4	-0.15
										10.9667	21.4	-0.15
										10.9833	21.5	-0.15
										11	21.5	-0.12
										11.0167	21.5	-0.13
										11.0333	21.5	-0.15
										11.05	21.5	-0.16
										11.0667	21.6	-0.15
										11.0833	21.5	-0.16
										11.1	21.6	-0.16
										11.1167	21.6	-0.16
										11.1333	21.6	-0.13
										11.15	21.6	-0.15
										11.1667	21.6	-0.12
										11.1833	21.6	-0.13
										11.2	21.5	-0.16
										11.2167	21.5	-0.13
										11.2333	21.5	-0.13
										11.25	21.5	-0.13
										11.2667	21.5	-0.17
										11.2833	21.4	-0.15
										11.3	21.5	-0.13
										11.3167	21.4	-0.14
										11.3333	21.4	-0.16
										11.35	21.4	-0.17
										11.3667	21.4	-0.18
										11.3833	21.4	-0.16
										11.4	21.4	-0.15
										11.4167	21.4	-0.16
										11.4333	21.5	-0.15
										11.45	21.4	-0.16
										11.4667	21.4	-0.15
										11.4833	21.4	-0.17
										11.5	21.4	-0.16
										11.5167	21.5	-0.16
										11.5333	21.4	-0.15
										11.55	21.5	-0.16
										11.5667	21.4	-0.15
										11.5833	21.5	-0.14
										11.6	21.4	-0.14
										11.6167	21.4	-0.17
										11.6333	21.4	-0.15
										11.65	21.4	-0.18
										11.6667	21.4	-0.15
										11.6833	21.4	-0.15
										11.7	21.4	-0.15
										11.7167	21.4	-0.15
										11.7333	21.4	-0.15
										11.75	21.4	-0.15
										11.7667	21.5	-0.14
										11.7833	21.5	-0.15
										11.8	21.5	-0.14
										11.8167	21.5	-0.12
										11.8333	21.5	-0.12
										11.85	21.5	-0.12
										11.8667	21.5	-0.13
										11.8833	21.5	-0.14
										11.9	21.5	-0.15
										11.9167	21.5	-0.17
										11.9333	21.6	-0.17
										11.95	21.6	-0.16
										11.9667	21.6	-0.16
										11.9833	21.6	-0.16
										12	21.6	-0.16
										12.0167	21.5	-0.15
										12.0333	21.4	-0.15
										12.05	21.4	-0.14
										12.0667	21.4	-0.16
										12.0833	21.4	-0.16
										12.1	21.4	-0.16
										12.1167	21.4	-0.16
										12.1333	21.4	-0.17
										12.15	21.4	-0.16
										12.1667	21.4	-0.16
										12.1833	21.3	-0.16
										12.2	21.3	-0.16
										12.2167	21.3	-0.16
										12.2333	21.3	-0.16
										12.25	21.3	-0.14
										12.2667	21.4	-0.16
										12.2833	21.4	-0.16
										12.3	21.4	-0.17
										12.3167	21.4	-0.14
										12.3333	21.4	-0.17
										12.35	21.3	-0.15
										12.3667	21.4	-0.13
										12.3833	21.4	-0.13
										12.4	21.5	-0.15
										12.4167	21.4	-0.15
										12.4333	21.5	-0.18
										12.45	21.4	-0.18
										12.4667	21.4	-0.17
										12.4833	21.5	-0.19
										12.5	21.5	-0.18
										12.5167	21.4	-0.16
										12.5333	21.4	-0.17
										12.55	21.4	-0.16
										12.5667	21.5	-0.16
										12.5833	21.4	-0.15
										12.6	21.4	-0.16
										12.6167	21.4	-0.16
										12.6333	21.5	-0.17
										12.65	21.4	-0.18
										12.6667	21.4	-0.17
										12.6833	21.4	-0.18
										12.7	21.4	-0.2
										12.7167	21.4	-0.18
										12.7333	21.4	-0.17
										12.75	21.4	-0.14
										12.7667	21.4	-0.16
										12.7833	21.3	-0.16
										12.8	21.3	-0.15
										12.8167	21.3	-0.13
										12.8333	21.4	-0.14
										12.85	21.3	-0.15
										12.8667	21.4	-0.16
										12.8833	21.4	-0.16
										12.9	21.4	-0.16
										12.9167	21.4	-0.14
										12.9333	21.4	-0.18
										12.95	21.4	-0.18
										12.9667	21.4	-0.15
										12.9833	21.4	-0.16
										13	21.4	-0.16
										13.0167	21.4	-0.15
										13.0333	21.4	-0.16
										13.05	21.5	-0.18
										13.0667	21.4	-0.17
										13.0833	21.4	-0.15
										13.1	21.4	-0.15
										13.1167	21.4	-0.12
										13.1333	21.4	-0.16
										13.15	21.4	-0.16
										13.1667	21.4	-0.16
										13.1833	21.4	-0.16
										13.2	21.4	-0.16
										13.2167	21.4	-0.11
										13.2333	21.3	-0.12
										13.25	21.3	-0.15
										13.2667	21.3	-0.18
										13.2833	21.3	-0.17
										13.3	21.4	-0.17
										13.3167	21.4	-0.17
										13.3333	21.3	-0.15
										13.35	21.4	-0.14
										13.3667	21.4	-0.15
										13.3833	21.3	-0.14
										13.4	21.4	-0.15
										13.4167	21.4	-0.17
										13.4333	21.4	-0.15
										13.45	21.4	-0.15
										13.4667	21.4	-0.11
										13.4833	21.4	-0.12
										13.5	21.4	-0.15
										13.5167	21.4	-0.16
										13.5333	21.4	-0.16
										13.55	21.4	-0.14
										13.5667	21.4	-0.13
										13.5833	21.5	-0.14
										13.6	21.5	-0.1
										13.6167	21.5	-0.13
										13.6333	21.5	-0.13
										13.65	21.5	-0.16
										13.6667	21.5	-0.16
										13.6833	21.5	-0.15
										13.7	21.5	-0.14
										13.7167	21.5	-0.14
										13.7333	21.5	-0.16
										13.75	21.5	-0.16
										13.7667	21.5	-0.14
										13.7833	21.5	-0.12
										13.8	21.5	-0.15
										13.8167	21.5	-0.15
										13.8333	21.5	-0.15
										13.85	21.4	-0.16
										13.8667	21.4	-0.16
										13.8833	21.5	-0.16
										13.9	21.5	-0.15
										13.9167	21.5	-0.14
										13.9333	21.5	-0.16
										13.95	21.4	-0.13
										13.9667	21.4	-0.16
										13.9833	21.5	-0.15
										14	21.5	-0.16
										14.0167	21.6	-0.16
										14.0333	21.6	-0.17
										14.05	21.6	-0.22
										14.0667	21.6	-0.19
										14.0833	21.6	-0.13
										14.1	21.7	-0.16
										14.1167	21.6	-0.14
										14.1333	21.7	-0.14
										14.15	21.7	-0.19
										14.1667	21.7	-0.18
										14.1833	21.7	-0.18
										14.2	21.7	-0.15
										14.2167	21.7	-0.15
										14.2333	21.7	-0.13
										14.25	21.7	-0.15
										14.2667	21.7	-0.15
										14.2833	21.7	-0.16
										14.3	21.7	-0.11
										14.3167	21.6	-0.12
										14.3333	21.6	-0.11
										14.35	21.6	-0.12
										14.3667	21.5	-0.12
										14.3833	21.5	-0.15
										14.4	21.5	-0.14
										14.4167	21.4	-0.15
										14.4333	21.5	-0.15
										14.45	21.5	-0.16
										14.4667	21.5	-0.16
										14.4833	21.5	-0.16
										14.5	21.5	-0.15
										14.5167	21.5	-0.15
										14.5333	21.5	-0.14
										14.55	21.5	-0.15
										14.5667	21.5	-0.15
										14.5833	21.5	-0.14
										14.6	21.5	-0.14
										14.6167	21.5	-0.14
										14.6333	21.5	-0.15
										14.65	21.5	-0.14
										14.6667	21.5	-0.15
										14.6833	21.5	-0.14
										14.7	21.5	-0.19
										14.7167	21.5	-0.16
										14.7333	21.4	-0.15
										14.75	21.4	-0.16
										14.7667	21.5	-0.16
										14.7833	21.5	-0.16
										14.8	21.5	-0.16
										14.8167	21.4	-0.16
										14.8333	21.4	-0.15
										14.85	21.4	-0.19
										14.8667	21.4	-0.18
										14.8833	21.4	-0.18
										14.9	21.5	-0.21
										14.9167	21.4	-0.2
										14.9333	21.4	-0.19
										14.95	21.4	-0.21
										14.9667	21.4	-0.21
										14.9833	21.4	-0.19
										15	21.4	-0.18
										15.0167	21.5	-0.16
										15.0333	21.4	-0.19
										15.05	21.4	-0.19
										15.0667	21.4	-0.18
										15.0833	21.4	-0.17
										15.1	21.4	-0.18
										15.1167	21.5	-0.19
										15.1333	21.5	-0.18
										15.15	21.5	-0.17
										15.1667	21.4	-0.14
										15.1833	21.4	-0.15
										15.2	21.4	-0.18
										15.2167	21.4	-0.17
										15.2333	21.4	-0.16
										15.25	21.4	-0.16
										15.2667	21.4	-0.16
										15.2833	21.4	-0.17
										15.3	21.4	-0.16
										15.3167	21.4	-0.12
										15.3333	21.4	-0.12
										15.35	21.4	-0.16
										15.3667	21.4	-0.17
										15.3833	21.4	-0.17
										15.4	21.3	-0.16
										15.4167	21.3	-0.15
										15.4333	21.3	-0.15
										15.45	21.3	-0.15
										15.4667	21.4	-0.17
										15.4833	21.4	-0.08
										15.5	21.4	-0.09
										15.5167	21.4	-0.08
										15.5333	21.5	-0.08
										15.55	21.4	-0.08
										15.5667	21.4	-0.11
										15.5833	21.4	-0.16
										15.6	21.4	-0.2
										15.6167	21.4	-0.19
										15.6333	21.4	-0.15
										15.65	21.4	-0.16
										15.6667	21.4	-0.17
										15.6833	21.5	-0.16
										15.7	21.5	-0.18
										15.7167	21.4	-0.18
										15.7333	21.4	-0.17
										15.75	21.4	-0.17
										15.7667	21.4	-0.17
										15.7833	21.4	-0.17
										15.8	21.4	-0.18
										15.8167	21.4	-0.17
										15.8333	21.4	-0.15
										15.85	21.4	-0.16
										15.8667	21.4	-0.17
										15.8833	21.4	-0.16
										15.9	21.4	-0.15
										15.9167	21.4	-0.1
										15.9333	21.4	-0.11
										15.95	21.4	-0.14
										15.9667	21.3	-0.2
										15.9833	21.4	-0.28
										16	21.3	-0.17
										16.0167	21.3	-0.2
										16.0333	21.3	-0.28
										16.05	21.3	-0.27
										16.0667	21.3	-0.21
										16.0833	21.2	-0.21
										16.1	21.2	-0.22
										16.1167	21.2	-0.26
										16.1333	21.2	-0.21
										16.15	21.3	-0.19
										16.1667	21.3	-0.17
										16.1833	21.3	-0.17
										16.2	21.3	-0.2
										16.2167	21.4	-0.19
										16.2333	21.4	-0.16
										16.25	21.4	-0.19
										16.2667	21.4	-0.19
										16.2833	21.4	-0.18
										16.3	21.4	-0.18
										16.3167	21.4	-0.16
										16.3333	21.4	-0.19
										16.35	21.4	-0.19
										16.3667	21.4	-0.13
										16.3833	21.4	-0.17
										16.4	21.4	-0.17
										16.4167	21.4	-0.18
										16.4333	21.5	-0.17
										16.45	21.5	-0.16
										16.4667	21.5	-0.16
										16.4833	21.5	-0.16
										16.5	21.4	-0.17
										16.5167	21.5	-0.14
										16.5333	21.6	-0.14
										16.55	21.5	-0.13
										16.5667	21.6	-0.16
										16.5833	21.5	-0.16
										16.6	21.6	-0.15
										16.6167	21.6	-0.14
										16.6333	21.6	-0.15
										16.65	21.6	-0.16
										16.6667	21.6	-0.15
										16.6833	21.6	-0.11
										16.7	21.6	-0.12
										16.7167
										16.7333	30.3	83.01
										16.75	30.3	83.01
										16.7667	30.4	83.02
										16.7833	30.3	83.02
										16.8	30.4	83.04
										16.8167	30.4	83.04
										16.8333	30.3	83.04
										16.85	30.3	83.04
										16.8667	30.3	83.06
										16.8833	30.4	83.06
										16.9	30.4	83.06
										16.9167	30.3	83.08
										16.9333	30.4	83.08
										16.95	30.4	83.08
										16.9667	30.3	83.09
										16.9833	30.4	83.11
										17	30.3	83.11
										17.0167	30.4	83.11
										17.0333	30.3	83.12
										17.05	30.4	83.13
										17.0667	30.3	83.13
										17.0833	30.3	83.14
										17.1	30.3	83.14
										17.1167	30.3	83.15
										17.1333	30.3	83.15
										17.15	30.4	83.15
										17.1667	30.3	83.15
										17.1833	30.4	83.15
										17.2	30.3	83.15
										17.2167	30.3	83.15
										17.2333	30.4	83.17
										17.25	30.4	83.18
										17.2667	30.3	83.18
										17.2833	30.3	83.18
										17.3	30.4	83.17
										17.3167	30.3	83.17
										17.3333	30.3	83.19
										17.35	30.3	83.21
										17.3667	30.4	83.21
										17.3833	30.3	83.23
										17.4	30.3	83.24
										17.4167	30.4	83.22
										17.4333	30.4	83.22
										17.45	30.3	83.23
										17.4667	30.4	83.23
										17.4833	30.3	83.23
										17.5	30.3	83.23
										17.5167	30.3	83.24
										17.5333	30.3	83.25
										17.55	30.3	83.26
										17.5667	30.3	83.26
										17.5833	30.3	83.27
										17.6	30.3	83.27
										17.6167	30.3	83.27
										17.6333	30.4	83.28
										17.65	30.3	83.28
										17.6667	30.3	83.28
										17.6833	30.4	83.28
										17.7	30.4	83.28
										17.7167	30.3	83.29
										17.7333	30.3	83.29
										17.75	30.3	83.3
										17.7667	30.2	83.31
										17.7833	30.3	83.32
										17.8	30.3	83.33
										17.8167	30.3	83.34
										17.8333	30.3	83.35
										17.85	30.3	83.35
										17.8667	30.4	83.36
										17.8833	30.3	83.37
										17.9	30.3	83.38
										17.9167	30.3	83.39
										17.9333	30.3	83.39
										17.95	30.3	83.41
										17.9667	30.3	83.43
										17.9833	30.3	83.44
										18	30.3	83.43
										18.0167	30.3	83.43
										18.0333	30.3	83.44
										18.05	30.3	83.44
										18.0667	30.3	83.45
										18.0833	30.3	83.45
										18.1	30.3	83.46
										18.1167	30.3	83.47
										18.1333	30.2	83.47
										18.15	30.2	83.47
										18.1667	30.2	83.47
										18.1833	30.3	83.47
										18.2	30.3	83.48
										18.2167	30.3	83.48
										18.2333	30.4	83.51
										18.25	30.3	83.5
										18.2667	30.3	83.5
										18.2833	30.3	83.53
										18.3	30.3	83.52
										18.3167	30.3	83.52
										18.3333	30.3	83.52
										18.35	30.2	83.53
										18.3667	30.3	83.53
										18.3833	30.3	83.54
										18.4	30.3	83.54
										18.4167	30.4	83.55
										18.4333	30.3	83.55
										18.45	30.3	83.56
										18.4667	30.3	83.56
										18.4833	30.3	83.56
										18.5	30.3	83.57
										18.5167	30.3	83.58
										18.5333	30.3	83.58
										18.55	30.3	83.59
										18.5667	30.3	83.59
										18.5833	30.3	83.6
										18.6	30.2	83.6
										18.6167	30.3	83.61
										18.6333	30.2	83.62
										18.65	30.3	83.63
										18.6667	30.2	83.65
										18.6833	30.3	83.66
										18.7	30.3	83.64
										18.7167	30.3	83.65
										18.7333	30.3	83.65
										18.75	30.3	83.65
										18.7667	30.2	83.65
										18.7833	30.3	83.65
										18.8	30.3	83.65
										18.8167	30.3	83.65
										18.8333	30.3	83.67
										18.85	30.3	83.68
										18.8667	30.3	83.68
										18.8833	30.2	83.68
										18.9	30.2	83.68
										18.9167	30.3	83.67
										18.9333	30.2	83.67
										18.95	30.3	83.67
										18.9667	30.2	83.68
										18.9833	30.2	83.69
										19	30.2	83.69
										19.0167	30.1	83.7
										19.0333	30.1	83.7
										19.05	30.1	83.7
										19.0667	30.1	83.7
										19.0833	30.2	83.72
										19.1	30.1	83.73
										19.1167	30.1	83.74
										19.1333	30.1	83.74
										19.15	30.2	83.74
										19.1667	30.1	83.74
										19.1833	30.1	83.75
										19.2	30.1	83.75
										19.2167	30.1	83.76
										19.2333	30	83.76
										19.25	30.1	83.77
										19.2667	30.1	83.77
										19.2833	30.2	83.77
										19.3	30.2	83.77
										19.3167	30.1	83.79
										19.3333	30.2	83.79
										19.35	30.1	83.79
										19.3667	30.1	83.79
										19.3833	30.1	83.8
										19.4	30.2	83.8
										19.4167	30.2	83.81
										19.4333	30.2	83.81
										19.45	30.1	83.81
										19.4667	30.1	83.84
										19.4833	30.1	83.85
										19.5	30.1	83.85
										19.5167	30.2	83.85
										19.5333	30.2	83.85
										19.55	30.1	83.85
										19.5667	30.1	83.84
										19.5833	30	83.85
										19.6	30.1	83.85
										19.6167	30.2	83.86
										19.6333	30.1	83.87
										19.65	30.1	83.87
										19.6667	30.1	83.89
										19.6833	30.1	83.89
										19.7	30.2	83.89
										19.7167	30.2	83.9
										19.7333	30.2	83.91
										19.75	30.2	83.92
										19.7667	30.2	83.92
										19.7833	30.2	83.93
										19.8	30.2	83.94
										19.8167	30.2	83.96
										19.8333	30.2	83.97
										19.85	30.1	83.98
										19.8667	30.1	84
										19.8833	30.2	84
										19.9	30.2	84.01
										19.9167	30.2	84.02
										19.9333	30.2	84.04
										19.95	30.2	84.04
										19.9667	30.2	84.04
										19.9833	30.2	84.04
										20	30.1	84.06
										20.0167	30.1	84.07
										20.0333	30.1	84.09
										20.05	30.1	84.11
										20.0667	30.1	84.13
										20.0833	30.1	84.13
										20.1	30.1	84.13
										20.1167	30.1	84.13
										20.1333	30.1	84.13
										20.15	30.1	84.13
										20.1667	30.2	84.13
										20.1833	30.2	84.13
										20.2	30.2	84.13
										20.2167	30.2	84.12
										20.2333	30.1	84.12
										20.25	30.1	84.12
										20.2667	30.2	84.12
										20.2833	30.2	84.12
										20.3	30.2	84.12
										20.3167	30.2	84.12
										20.3333	30.2	84.12
										20.35	30.2	84.12
										20.3667	30.1	84.13
										20.3833	30.2	84.13
										20.4	30.2	84.13
										20.4167	30.2	84.13
										20.4333	30.1	84.13
										20.45	30.2	84.13
										20.4667	30.2	84.13
										20.4833	30.2	84.14
										20.5	30.2	84.13
										20.5167	30.2	84.13
										20.5333	30.2	84.13
										20.55	30.2	84.14
										20.5667	30.2	84.14
										20.5833	30.2	84.15
										20.6	30.2	84.15
										20.6167	30.2	84.16
										20.6333	30.2	84.16
										20.65	30.2	84.17
										20.6667	30.2	84.18
										20.6833	30.2	84.2
										20.7	30.3	84.21
										20.7167	30.2	84.23
										20.7333	30.1	84.24
										20.75	30.2	84.26
										20.7667	30.2	84.28
										20.7833	30.1	84.29
										20.8	30.2	84.3
										20.8167	30.2	84.3
										20.8333	30.2	84.32
										20.85	30.2	84.33
										20.8667	30.2	84.35
										20.8833	30.1	84.35
										20.9	30.3	84.36
										20.9167	30.2	84.37
										20.9333	30.2	84.38
										20.95	30.3	84.39
										20.9667	30.2	84.41
										20.9833	30.2	84.42
										21	30.2	84.42
										21.0167	30.2	84.43
										21.0333	30.3	84.44
										21.05	30.2	84.45
										21.0667	30.2	84.46
										21.0833	30.2	84.48
										21.1	30.2	84.48
										21.1167	30.2	84.51
										21.1333	30.2	84.51
										21.15	30.3	84.54
										21.1667	30.4	84.54
										21.1833	30.2	84.55
										21.2	30.2	84.56
										21.2167	30.2	84.58
										21.2333	30.3	84.59
										21.25	30.2	84.61
										21.2667	30.3	84.62
										21.2833	30.3	84.63
										21.3	30.3	84.63
										21.3167	30.3	84.64
										21.3333	30.2	84.65
										21.35	30.3	84.65
										21.3667	30.3	84.66
										21.3833	30.2	84.67
										21.4	30.3	84.68
										21.4167	30.2	84.69
										21.4333	30.2	84.7
										21.45	30.3	84.71
										21.4667	30.3	84.73
										21.4833	30.2	84.73
										21.5	30.2	84.73
										21.5167	30.2	84.75
										21.5333	30.2	84.75
										21.55	30.2	84.77
										21.5667	30.3	84.78
										21.5833	30.3	84.8
										21.6	30.3	84.81
										21.6167	30.2	84.82
										21.6333	30.2	84.82
										21.65	30.2	84.84
										21.6667	30.4	84.84
										21.6833	30.3	84.85
										21.7	30.2	84.87
										21.7167	30.3	84.88
										21.7333	30.3	84.88
										21.75	30.2	84.88
										21.7667	30.3	84.89
										21.7833	30.2	84.89
										21.8	30.2	84.88
										21.8167	30.2	84.88
										21.8333	30.2	84.91
										21.85	30.2	84.91
										21.8667	30.2	84.92
										21.8833	30.3	84.93
										21.9	30.3	84.94
										21.9167	30.3	84.94
										21.9333	30.2	84.94
										21.95	30.2	84.96
										21.9667	30.2	84.96
										21.9833	30.3	84.98
										22	30.3	84.98
										22.0167	30.2	84.97
										22.0333	30.2	84.97
										22.05	30.3	84.97
										22.0667	30.3	84.97
										22.0833	30.2	84.97
										22.1	30.2	84.97
										22.1167	30.3	84.99
										22.1333	30.3	84.99
										22.15	30.3	84.99
										22.1667	30.2	84.99
										22.1833	30.2	84.99
										22.2	30.2	85.01
										22.2167	30.4	85.02
										22.2333	30.3	85.02
										22.25	30.2	85.04
										22.2667	30.2	85.04
										22.2833	30.4	85.04
										22.3	30.3	85.04
										22.3167	30.3	85.04
										22.3333	30.3	85.05
										22.35	30.3	85.05
										22.3667	30.3	85.06
										22.3833	30.3	85.07
										22.4	30.3	85.07
										22.4167	30.3	85.08
										22.4333	30.2	85.08
										22.45	30.3	85.1
										22.4667	30.4	85.1
										22.4833	30.3	85.1
										22.5	30.3	85.1
										22.5167	30.2	85.12
										22.5333	30.2	85.13
										22.55	30.3	85.15
										22.5667	30.4	85.16
										22.5833	30.2	85.16
										22.6	30.3	85.19
										22.6167	30.2	85.2
										22.6333	30.2	85.23
										22.65	30.4	85.23
										22.6667	30.3	85.24
										22.6833	30.2	85.25
										22.7	30.3	85.27
										22.7167	30.3	85.3
										22.7333	30.3	85.31
										22.75	30.3	85.32
										22.7667	30.3	85.34
										22.7833	30.3	85.35
										22.8	30.3	85.37
										22.8167	30.4	85.4
										22.8333	30.3	85.42
										22.85	30.1	85.44
										22.8667	30.1	85.45
										22.8833	30.3	85.46
										22.9	30.2	85.47
										22.9167	30.2	85.47
										22.9333	30.2	85.49
										22.95	30.1	85.5
										22.9667	30.2	85.51
										22.9833	30.2	85.52
										23	30.2	85.53
										23.0167	30.3	85.53
										23.0333	30.2	85.53
										23.05	30.2	85.56
										23.0667	30.1	85.56
										23.0833	30.2	85.57
										23.1	30.2	85.57
										23.1167	30.2	85.57
										23.1333	30.2	85.58
										23.15	30.2	85.58
										23.1667	30.2	85.58
										23.1833	30.1	85.58
										23.2	30.2	85.6
										23.2167	30.1	85.6
										23.2333	30.2	85.62
										23.25	30.2	85.63
										23.2667	30.2	85.63
										23.2833	30.2	85.63
										23.3	30.2	85.63
										23.3167	30.2	85.63
										23.3333	30.1	85.63
										23.35	30.1	85.64
										23.3667	30.2	85.65
										23.3833	30.2	85.67
										23.4	30.2	85.67
										23.4167	30.2	85.68
										23.4333	30.1	85.69
										23.45	30.2	85.69
										23.4667	30.2	85.7
										23.4833	30.2	85.7
										23.5	30.2	85.7
										23.5167	30.2	85.7
										23.5333	30.2	85.7
										23.55	30.2	85.71
										23.5667	30.2	85.73
										23.5833	30.1	85.73
										23.6	30.2	85.73
										23.6167	30.1	85.74
										23.6333	30.2	85.76
										23.65	30.3	85.76
										23.6667	30.2	85.76
										23.6833	30.2	85.76
										23.7	30.2	85.76
										23.7167	30.1	85.76
										23.7333	30.1	85.76
										23.75	30.2	85.76
										23.7667	30.1	85.77
										23.7833	30.2	85.77
										23.8	30.2	85.78
										23.8167	30.1	85.8
										23.8333	30.2	85.8
										23.85	30.1	85.81
										23.8667	30.1	85.82
										23.8833	30.1	85.8
										23.9	30.1	85.8
										23.9167	30.2	85.8
										23.9333	30.2	85.8
										23.95	30.1	85.8
										23.9667	30.1	85.8
										23.9833	30.1	85.8
										24	30.2	85.8
										24.0167	30.1	85.81
										24.0333	30.1	85.83
										24.05	30.2	85.83
										24.0667	30.1	85.84
										24.0833	30.1	85.84
										24.1	30.1	85.85
										24.1167	30.1	85.86
										24.1333	30.1	85.87
										24.15	30.1	85.89
										24.1667	30.1	85.89
										24.1833	30.1	85.89
										24.2	30.1	85.89
										24.2167	30.2	85.9
										24.2333	30.2	85.91
										24.25	30.1	85.92
										24.2667	30.1	85.92
										24.2833	30.2	85.93
										24.3	30.2	85.93
										24.3167	30.1	85.93
										24.3333	30.2	85.93
										24.35	30.1	85.95
										24.3667	30.1	85.96
										24.3833	30.1	85.96
										24.4	30.2	85.96
										24.4167	30.1	85.98
										24.4333	30.2	85.97
										24.45	30.1	85.97
										24.4667	30.1	85.96
										24.4833	30.1	85.96
										24.5	30.2	85.96
										24.5167	30.2	85.95
										24.5333	30.1	85.95
										24.55	30.1	85.95
										24.5667	30.1	85.95
										24.5833	30.1	85.95
										24.6	30.1	85.95
										24.6167	30.1	85.95
										24.6333	30.1	85.95
										24.65	30.2	85.99
										24.6667	30.1	86
										24.6833	30.1	85.99
										24.7	30.1	85.99
										24.7167	30.1	85.99
										24.7333	30.1	85.99
										24.75	30.2	85.99
										24.7667	30.1	86
										24.7833	30.1	86.02
										24.8	30.1	86.02
										24.8167	30.1	86.02
										24.8333	30.1	86.03
										24.85	30.1	86.04
										24.8667	30.1	86.04
										24.8833	30.1	86.05
										24.9	30.1	86.07
										24.9167	30.2	86.07
										24.9333	30.2	86.08
										24.95	30.1	86.09
										24.9667	30.1	86.09
										24.9833	30.2	86.1
										25	30.1	86.1
										25.0167	30.2	86.11
										25.0333	30.1	86.12
										25.05	30.1	86.14
										25.0667	30.2	86.15
										25.0833	30.1	86.15
										25.1	30.1	86.16
										25.1167	30.1	86.17
										25.1333	30.1	86.17
										25.15	30.1	86.18
										25.1667	30.1	86.18
										25.1833	30.1	86.18
										25.2	30.1	86.18
										25.2167	30.1	86.18
										25.2333	30.1	86.19
										25.25	30.2	86.19
										25.2667	30.1	86.21
										25.2833	30.1	86.21
										25.3	30.1	86.22
										25.3167	30.1	86.24
										25.3333	30.1	86.27
										25.35	30.1	86.27
										25.3667	30.1	86.28
										25.3833	30	86.29
										25.4	30.1	86.31
										25.4167	30.1	86.31
										25.4333	30.1	86.32
										25.45	30.1	86.33
										25.4667	30	86.35
										25.4833	30	86.36
										25.5	30.1	86.37
										25.5167	30.1	86.37
										25.5333	30.1	86.38
										25.55	30.1	86.38
										25.5667	30.1	86.39
										25.5833	30.2	86.39
										25.6	30.1	86.4
										25.6167	30.1	86.4
										25.6333	30.1	86.4
										25.65	30.1	86.41
										25.6667	30	86.41
										25.6833	30.1	86.41
										25.7	30.2	86.41
										25.7167	30.1	86.41
										25.7333	30.1	86.41
										25.75	30.1	86.41
										25.7667	30.1	86.41
										25.7833	30.1	86.41
										25.8	30.1	86.42
										25.8167	30.1	86.42
										25.8333	30.2	86.43
										25.85	30.1	86.43
										25.8667	30	86.44
										25.8833	30.1	86.45
										25.9	30.1	86.45
										25.9167	30.1	86.44
										25.9333	30	86.45
										25.95	30	86.45
										25.9667	30.1	86.45
										25.9833	30.1	86.46
										26	30	86.47
										26.0167	30.1	86.47
										26.0333	30.1	86.47
										26.05	30.1	86.47
										26.0667	30	86.47
										26.0833	30.1	86.47
										26.1	30.1	86.48
										26.1167	30.1	86.49
										26.1333	30.1	86.49
										26.15	30.2	86.49
										26.1667	30.1	86.49
										26.1833	30.1	86.5
										26.2	30	86.5
										26.2167	30	86.51
										26.2333	30.2	86.51
										26.25	30.2	86.51
										26.2667	30.1	86.52
										26.2833	30.2	86.52
										26.3	30.1	86.53
										26.3167	30	86.54
										26.3333	30.1	86.55
										26.35	30.1	86.53
										26.3667	30.2	86.57
										26.3833	30.1	86.57
										26.4	30.1	86.57
										26.4167	30.1	86.57
										26.4333	30.1	86.58
										26.45	30.1	86.59
										26.4667	30.1	86.59
										26.4833	30.1	86.6
										26.5	30.2	86.61
										26.5167	30.1	86.63
										26.5333	30	86.63
										26.55	30.2	86.63
										26.5667	30.2	86.64
										26.5833	30.1	86.65
										26.6	30.1	86.65
										26.6167	30.1	86.65
										26.6333	30.1	86.65
										26.65	30.2	86.66
										26.6667	30.1	86.66
										26.6833	30.2	86.68
										26.7	30.2	86.68
										26.7167	30.2	86.69
										26.7333	30.1	86.71
										26.75	30.1	86.71
										26.7667	30.2	86.72
										26.7833	30.1	86.72
										26.8	30.2	86.72
										26.8167	30.1	86.72
										26.8333	30.1	86.72
										26.85	30.1	86.73
										26.8667	30.1	86.73
										26.8833	30.1	86.73
										26.9	30.1	86.74
										26.9167	30.1	86.76
										26.9333	30.1	86.76
										26.95	30.1	86.76
										26.9667	30.1	86.76
										26.9833	30.1	86.76
										27	30.1	86.76
										27.0167	30.2	86.77
										27.0333	30.1	86.78
										27.05	30.1	86.78
										27.0667	30.1	86.78
										27.0833	30.1	86.79
										27.1	30.1	86.79
										27.1167	30.1	86.8
										27.1333	30	86.8
										27.15	29.9	86.8
										27.1667	30	86.81
										27.1833	30	86.81
										27.2	30	86.82
										27.2167	30	86.82
										27.2333	30	86.85
										27.25	30.1	86.85
										27.2667	30.1	86.86
										27.2833	30	86.86
										27.3	29.9	86.89
										27.3167	30	86.89
										27.3333	30.1	86.88
										27.35	30	86.88
										27.3667	30	86.88
										27.3833	30.1	86.88
										27.4	30	86.88
										27.4167	30	86.88
										27.4333	30	86.89
										27.45	30	86.89
										27.4667	30	86.89
										27.4833	30.1	86.89
										27.5	30.1	86.89
										27.5167	30.1	86.9
										27.5333	30.1	86.9
										27.55	30.1	86.92
										27.5667	30.1	86.93
										27.5833	30	86.92
										27.6	30.1	86.92
										27.6167	30.1	86.92
										27.6333	30.1	86.94
										27.65	30.1	86.96
										27.6667	30	86.96
										27.6833	30	86.96
										27.7	30	86.97
										27.7167	30	86.97
										27.7333	30.1	86.98
										27.75	30.1	86.99
										27.7667	30.1	86.99
										27.7833	30.1	86.99
										27.8	30.1	87
										27.8167	30.1	87
										27.8333	30	87.01
										27.85	30.2	87.01
										27.8667	30.1	87.03
										27.8833	30	87.03
										27.9	30.1	87.03
										27.9167	30.1	87.04
										27.9333	30	87.04
										27.95	30.1	87.05
										27.9667	30.1	87.07
										27.9833	30.1	87.07
										28	30.1	87.07
										28.0167	30.1	87.07
										28.0333	30.1	87.08
										28.05	30.1	87.08
										28.0667	30.1	87.09
										28.0833	30.2	87.1
										28.1	30.2	87.09
										28.1167	30.1	87.08
										28.1333	30.1	87.08
										28.15	30.1	87.08
										28.1667	30.1	87.09
										28.1833	30.1	87.09
										28.2	30.1	87.09
										28.2167	30.2	87.09
										28.2333	30.1	87.09
										28.25	30.1	87.1
										28.2667	30	87.13
										28.2833	30.1	87.12
										28.3	30.1	87.12
										28.3167	30.1	87.12
										28.3333	30.2	87.12
										28.35	30.1	87.12
										28.3667	30.1	87.12
										28.3833	30.1	87.12
										28.4	30.1	87.12
										28.4167	30.2	87.12
										28.4333	30.1	87.12
										28.45	30.1	87.12
										28.4667	30.2	87.12
										28.4833	30.1	87.13
										28.5	30.2	87.13
										28.5167	30.2	87.13
										28.5333	30.1	87.13
										28.55	30.2	87.13
										28.5667	30.1	87.14
										28.5833	30.1	87.15
										28.6	30.1	87.15
										28.6167	30.1	87.17
										28.6333	30.2	87.17
										28.65	30.2	87.17
										28.6667	30.2	87.17
										28.6833	30.2	87.17
										28.7	30.1	87.18
										28.7167	30.2	87.19
										28.7333	30.2	87.19
										28.75	30.2	87.19
										28.7667	30.2	87.2
										28.7833	30.2	87.2
										28.8	30.1	87.21
										28.8167	30.2	87.21
										28.8333	30.2	87.21
										28.85	30.1	87.21
										28.8667	30.1	87.21
										28.8833	30.1	87.22
										28.9	30.1	87.22
										28.9167	30.1	87.22
										28.9333	30.2	87.24
										28.95	30.1	87.24
										28.9667	30.2	87.25
										28.9833	30.2	87.26
										29	30.2	87.27
										29.0167	30.1	87.26
										29.0333	30.1	87.25
										29.05	30.2	87.25
										29.0667	30.2	87.25
										29.0833	30.2	87.25
										29.1	30.2	87.26
										29.1167	30.1	87.26
										29.1333	30.2	87.26
										29.15	30.2	87.27
										29.1667	30.2	87.26
										29.1833	30.2	87.27
										29.2	30.1	87.26
										29.2167	30.1	87.26
										29.2333	30.1	87.27
										29.25	30.2	87.26
										29.2667	30.2	87.26
										29.2833	30.1	87.26
										29.3	30.1	87.25
										29.3167	30.1	87.27
										29.3333	30.2	87.28
										29.35	30.2	87.28
										29.3667	30.2	87.29
										29.3833	30.1	87.29
										29.4	30.3	87.28
										29.4167	30.2	87.29
										29.4333	30.1	87.28
										29.45	30.3	87.27
										29.4667	30.2	87.27
										29.4833	30.2	87.27
										29.5	30.1	87.27
										29.5167	30.1	87.27
										29.5333	30.2	87.28
										29.55	30.1	87.28
										29.5667	30.2	87.28
										29.5833	30.2	87.28
										29.6	30.2	87.28
										29.6167	30.2	87.28
										29.6333	30.2	87.28
										29.65	30.1	87.28
										29.6667	30.2	87.28
										29.6833	30.2	87.28
										29.7	30.2	87.28
										29.7167	30.2	87.28
										29.7333	30.2	87.29
										29.75	30.2	87.29
										29.7667	30.2	87.31
										29.7833	30.1	87.3
										29.8	30.1	87.31
										29.8167	30.2	87.32
										29.8333	30.2	87.32
										29.85	30.2	87.35
										29.8667	30.3	87.34
										29.8833	30.2	87.34
										29.9	30.2	87.35
										29.9167	30.2	87.36
										29.9333	30.3	87.35
										29.95	30.3	87.36
										29.9667	30.2	87.36
										29.9833	30.2	87.37
										30	30.2	87.37
										30.0167	30.2	87.37
										30.0333	30.1	87.37
										30.05	30.2	87.37
										30.0667	30.3	87.36
										30.0833	30.2	87.37
										30.1	30.2	87.37
										30.1167	30.2	87.37
										30.1333	30.2	87.37
										30.15	30.3	87.37
										30.1667	30.4	87.38
										30.1833	30.2	87.39
										30.2	30.2	87.39
										30.2167	30.2	87.4
										30.2333	30.2	87.39
										30.25	30.3	87.37
										30.2667	30.3	87.38
										30.2833	30.2	87.38
										30.3	30.3	87.39
										30.3167	30.2	87.41
										30.3333	30.2	87.42
										30.35	30.2	87.45
										30.3667	30.2	87.5
										30.3833	30.3	87.51
										30.4	30.3	87.56
										30.4167	30.2	87.57
										30.4333	30.2	87.58
										30.45	30.2	87.57
										30.4667	30.2	87.56
										30.4833	30.2	87.56
										30.5	30.2	87.56
										30.5167	30.2	87.57
										30.5333	30.2	87.59
										30.55	30.2	87.6
										30.5667	30.1	87.62
										30.5833	30.2	87.64
										30.6	30.2	87.66
										30.6167	30.2	87.66
										30.6333	30.1	87.67
										30.65	30.2	87.68
										30.6667	30.1	87.68
										30.6833	30.3	87.69
										30.7	30.3	87.69
										30.7167	30.1	87.72
										30.7333	30.1	87.72
										30.75	30.1	87.73
										30.7667	30.1	87.73
										30.7833	30.1	87.74
										30.8	30.1	87.76
										30.8167	30.1	87.76
										30.8333	30.2	87.77
										30.85	30.2	87.77
										30.8667	30.2	87.77
										30.8833	30.2	87.78
										30.9	30.1	87.8
										30.9167	30.2	87.8
										30.9333	30.2	87.81
										30.95	30.1	87.81
										30.9667	30.1	87.81
										30.9833	30.2	87.81
										31	30.1	87.77
										31.0167	30.2	87.76
										31.0333	30.2	87.76
										31.05	30.2	87.78
										31.0667	30.2	87.77
										31.0833	30.1	87.76
										31.1	30.2	87.76
										31.1167	30.2	87.76
										31.1333	30.2	87.76
										31.15	30.2	87.76
										31.1667	30.2	87.77
										31.1833	30.2	87.8
										31.2	30.1	87.81
										31.2167	30.1	87.84
										31.2333	30.1	87.86
										31.25	30.2	87.87
										31.2667	30.1	87.89
										31.2833	30.2	87.9
										31.3	30.1	87.92
										31.3167	30.2	87.94
										31.3333	30.1	87.96
										31.35	30.1	87.98
										31.3667	30.2	87.99
										31.3833	30.1	87.99
										31.4	30	88
										31.4167	30.1	88.01
										31.4333	30.1	88.02
										31.45	30	88.02
										31.4667	30.1	88.02
										31.4833	30.1	88.03
										31.5	30.1	88.05
										31.5167	30	88.08
										31.5333	30	88.08
										31.55	30.1	88.09
										31.5667	30.1	88.09
										31.5833	30.1	88.08
										31.6	30.1	88.07
										31.6167	30	88.08
										31.6333	30.1	88.08
										31.65	30	88.09
										31.6667	30	88.1
										31.6833	30.1	88.11
										31.7	30	88.12
										31.7167	30.1	88.13
										31.7333	30.1	88.14
										31.75	30.1	88.14
										31.7667	30	88.15
										31.7833	30.1	88.15
										31.8	30	88.17
										31.8167	30.1	88.18
										31.8333	30.2	88.18
										31.85	30	88.19
										31.8667	30	88.21
										31.8833	30	88.21
										31.9	30	88.22
										31.9167	30.1	88.23
										31.9333	30.1	88.24
										31.95	30	88.26
										31.9667	30	88.26
										31.9833	30	88.26
										32	30	88.26
										32.0167	30	88.26
										32.0333	30.1	88.28
										32.05	30	88.29
										32.0667	30	88.29
										32.0833	30	88.29
										32.1	30	88.29
										32.1167	30.1	88.3
										32.1333	30.1	88.3
										32.15	30	88.31
										32.1667	30	88.32
										32.1833	30.1	88.32
										32.2	30	88.31
										32.2167	30	88.31
										32.2333	30.1	88.32
										32.25	30	88.32
										32.2667	30	88.33
										32.2833	30	88.33
										32.3	30	88.38
										32.3167	30	88.38
										32.3333	30.1	88.41
										32.35	30.1	88.42
										32.3667	30.1	88.43
										32.3833	30	88.45
										32.4	30	88.48
										32.4167	30	88.5
										32.4333	30.1	88.51
										32.45	30	88.54
										32.4667	30	88.55
										32.4833	30	88.56
										32.5	30	88.57
										32.5167	30	88.59
										32.5333	30	88.58
										32.55	30	88.59
										32.5667	30.1	88.59
										32.5833	30.1	88.6
										32.6	30	88.61
										32.6167	30	88.63
										32.6333	30	88.65
										32.65	30	88.66
										32.6667	30	88.69
										32.6833	30	88.7
										32.7	30	88.72
										32.7167	30	88.73
										32.7333	30	88.76
										32.75	30	88.76
										32.7667	30	88.78
										32.7833	30.1	88.79
										32.8	30	88.81
										32.8167	30	88.82
										32.8333	30	88.83
										32.85	30	88.85
										32.8667	30	88.86
[truncated: 532 more rows]
